# Supplementary material for: Effect of diacutaneous fibrolysis on the muscular properties of gastrocnemius muscle
Source: PLoS One. 2020 Dec 9;15(12):e0243225. doi: 10.1371/journal.pone.0243225 (PMC7725309; doi:10.1371/journal.pone.0243225)
Supplement: S1 File — (XLSX) [file pone.0243225.s001.xlsx]

## Sheet: Datos gral
ID sujeto	lado tto	Edad	sexo	PESO	ALTURA	dominancia	AF	AF cual	Historia de lesiones
FD001	izq	23	M	83	173	Dch	no	0	no
FD002	izq	25	F	55	165	Dch	no	0	no
FD003	izq	18	M	78	184	IZQ	SI	GIMNASIO	no
FD004	dch	18	M	81	184	Dch	no	0	no
FD005	izq	23	M	83	173	Dch	no	0	no
FD006	dch	19	F	45	158	Dch	no	0	no
FD007	dch	26	M	60	178	Dch	SI	Gimnasio	no
FD008	izd	22	F	59	164	Izq	SI	Correr	no
FD009	dch	22	F	58	162	Izq	no	0	no
FD010	dch	24	M	82	183	Dch	SI	Gimnasio Correr	no
FD011	dch	30	M	58	168	Dch	si	bici y trail	lesiones tendinosas y fasciales hace 1 año
FD012	dch	37	M	93	189	Dch	si	2 semana gim y natacion	LCA izq hace 2,5 años
FD013	izd	22	M	86	184	dch	si	arbitraje gim 4 dias	no
FD014	izd	35	M	70	170	dch	no	0	no
FD015	izd	21	F	65	181	dch	si	gimnasio 2 semana	no
FD016	izd	18	F	45	152	dch	si	correr o gim 2-3 dias	no
FD017	izd	21	M	90	195	dch	si	street workout 3 4 dias	no
FD018	dch	21	F	75	172	dch	si	correr o gim 2-3 dias	derrame articular rodilla hace 3 meses
FD019	dch	20	M	87	176	dch	si	krav maga	no
FD020	dch	21	F	51	158	dch	si	2-3 dias semana	no
FD021	dch	20	M	75	183	dch	si	escalada y bici 5 dias semana	no
FD022	dch	28	F	56	166	dch	no	0	no
FD023	dch	30	F	50	160	dch	si	7 dias tri	flexor largo dedo gordo izd
FD024	dch	20	F	57	168	izd	no	0	no
FD025	dch	18	F	54	170	dch	si	gim 3-4 dias	no
FD026	izd	21	F	66	176	dch	si	gim 4-5 disa	no
FD027	izd	32	F	62	173	dch	no	0	no
FD028	izd	22	F	60	172	dch	si	gim 3 semana	no
FD029	izd	22	M	80	194	dch	si	3 surf calistenia yoga	si esguince rodilla izd 1 semana
FD030	izd	24	M	100	186	dch	si	4 semana rugby	cruzado mas de 1 año
FD031	izd	34	M	89	190	dch	no	0	no
FD032	izd	22	M	61	170	dch	si	1 semana running	no

## Sheet: 1a medicion
	Tensomiografia																				Myoton
	Izquierdo										Derecho										Izquierdo										Derecho
	Gastroc lat					Gastroc medial					Gastroc medial					Gastroc lateral					Gastroc lat					Gastroc medial					Gastroc medial					Gastroc lateral
ID sujeto	Tc [ms]	Td [ms]	Tr [ms]	Dm [mm]	Ts [ms]	Tc [ms]	Td [ms]	Tr [ms]	Dm [mm]	Ts [ms]	Tc [ms]	Td [ms]	Tr [ms]	Dm [mm]	Ts [ms]	Tc [ms]	Td [ms]	Tr [ms]	Dm [mm]	Ts [ms]	Frequency	Stiffness	Decrement	Relaxation	Creep	Frequency	Stiffness	Decrement	Relaxation	Creep	Frequency	Stiffness	Decrement	Relaxation	Creep	Frequency	Stiffness	Decrement	Relaxation	Creep
FD001	18.28	18.94	44.17	3.45	256.19	20.12	21.86	54.54	2.36	219.26	19.33	20.74	29.56	2.24	241.17	21.89	20.73	74.77	2.69	231.09	17.68	345	1.3	15.9	0.99	17.86	304	1.18	17.9	1.1	17.66	304	1.19	16.9	1.03	17.58	311	1.09	17.4	1.07
FD002	17.48	18.11	9.87	2.51	339.99	20.91	18.34	31.89	2.46	358.84	23.89	21.12	25.04	3.5	380.15	19.93	19.38	155.49	3.25	369.61	13.93	223	1.01	25.1	1.53	13.74	219	1.29	24.6	1.5	14.8	214	1.44	24.5	1.47	14.03	223	1.24	25.6	1.57
FD003																					16.07	265	0.99	20.7	1.27	16.07	279	1.13	19.8	1.22	14.81	246	1.19	20.7	1.23	15.87	271	1.16	21.2	1.32
FD004	17.2	18.39	53.01	3.26	230.59	21.15	18.85	95.54	2.89	247.9	21.27	19.9	95.94	4.2	137.89	22.93	19.59	44.01	4.07	227.87	17.06	312	0.96	17.4	1.08	16.85	307	1.25	17.2	1.06	15.21	259	1.1	20.8	1.25	15.69	278	0.96	19.2	1.16
FD005	49.88	21.44	72.67	6.47	218.73	22.11	20.28	36.75	2.46	171.48	23.89	19.21	147.26	2.34	185.61	48.66	23.21	68.84	7.95	191.7	17.1	303	1.17	19.1	1.18	17.68	291	1.34	18.3	1.12	18.36	317	1.4	17.7	1.09	17.77	301	1.21	19.5	1.21
FD006	20.85	20.99	49.51	4.9	221.95	22.08	19.38	100.81	3.05	225.3	27.03	18.23	114.85	1.98	240.16	22.64	20.03	40.16	5.69	235.46	14.37	235	0.92	22.3	1.37	14.17	231	1.11	21.4	1.26	14.36	249	1.15	21.5	1.3	15.05	248	0.89	19.9	1.2
FD007	23.14	21.24	30.94	2.43	233.33	24.12	21.4	41.25	4.22	178.4	27.65	22.82	52.27	4.06	167.44	54.31	23.85	50.39	7.44	193.66	14.18	238	1.05	22	1.32	15.84	251	1.47	20.6	1.26	15.43	243	1.31	21.2	1.26	13.88	241	1.07	22.4	1.37
FD008	26.39	21.93	49.63	4.58	228.34	24.78	21.26	64.45	4.28	207.43	25.54	22.67	81.36	4.03	208.7	26.2	22.27	33.48	4.08	220.35	14.74	258	1.08	21	1.29	15.32	268	1.17	20.9	1.28	14.44	264	1.4	21.9	1.35	14.54	264	1.26	20.6	1.26
FD009	55.52	23.21	83.45	5.59	275.67	21.78	28.52	16.28	2.49	142.15	22.51	20.66	47.59	2.76	208.68	22.8	22.76	48.57	2.53	244.74	12.12	188	0.9	25.5	1.48	12.5	208	1.12	25	1.46	12.79	202	1.11	26.2	1.56	11.23	174	0.82	28.8	1.68
FD010	24.1	20.61	36.51	5.79	207.52	26.59	21.07	57.46	5.59	183.59	25.65	20.26	187.77	4.73	222.64	25.02	21.88	38.22	5.72	194.23	13.57	221	1.21	22.7	1.36	14.05	220	1.02	22.9	1.37	13.75	222	1.05	23.4	1.41	13.96	227	1.15	23.3	1.41
FD011	51.99	23.19	66.78	8.6	187.14	27.16	21.87	27.21	5.51	165.44	28.79	22.64	40.87	5.55	167.99	58.97	24.21	72.96	10.84	174.16	13.52	231	1.15	23.8	1.46	14.59	243	1.38	22.7	1.4	12.85	233	1.42	25.8	1.6	13.03	231	1.27	25.4	1.57
FD012	28.11	22.37	47.28	5.84	246.12	25.34	25.95	61.23	7.54	204.39	26.22	23.18	45.3	5.4	200.46	55.95	25.24	95.67	9.23	225.79	14.91	263	1.54	21.5	1.33	14.32	247	1.53	22.3	1.36	15.79	257	1.44	21.7	1.32	16.97	286	1.5	18.7	1.14
FD013	17.05	17.56	94.56	3.89	255.38	22.28	19.55	15.55	2.61	159.22	24.36	19.52	20.52	2.63	169.31	20.27	19.31	43.13	5.36	205.41	16.44	285	0.93	18.9	1.18	15.94	275	0.91	18.8	1.14	16.82	277	1.01	19.4	1.2	17.12	288	1.1	18.8	1.17
FD014	23.93	20.89	47.48	2.95	274.87	24.09	20.78	34.26	2.77	200.89	23.31	19.2	17.54	1.98	233.2	24.04	19.7	54.85	2.13	329.49	13.96	242	1.32	24	1.47	15.72	252	1.52	23.5	1.45	16.4	271	1.54	21.4	1.33	14.74	248	1.22	22.4	1.37
FD015	21.46	18.17	25.15	1.94	235.76	25.16	20.11	121.62	3.23	176.61	24.85	29.68	119.02	2.4	162.3	64.87	31.36	95.31	7.54	190.64	14.96	255	1.32	23	1.44	14.96	250	1.39	22.2	1.37	13.98	239	1.76	23.8	1.45	13.68	241	1.33	24.5	1.5
FD016	26.26	21.98	59.76	3.07	273.97	27.42	21.02	53.91	3.28	179.79	26.71	21.42	44	2.87	197.63	58.21	24.89	63.55	6.12	201.18	12.7	222	1.58	25.6	1.55	14.93	241	1.8	23.6	1.41	14.84	238	1.55	22.5	1.35	14.16	234	1.27	24.1	1.46
FD017	17.01	17.02	25.36	1.77	190.15	19.58	18.26	46.16	2.03	214.03	18.85	18.93	48.24	1.82	213.19	20.49	18.12	53.04	2.14	221.17	17.57	297	0.87	17.8	1.09	17.38	290	1.26	18.7	1.15	16.5	278	1.27	19.1	1.16	17.66	303	1.08	18	1.1
FD018	74.1674	23.7346	41.4112	5.3606	206.041	27.8997	19.6061	30.7847	3.16637	209.191	23.1938	18.7768	53.1094	3.73586	230.029	71.7577	21.331	57.2721	5.91737	211.951	13.76	272	1.77	22.6	1.4	15.9	282	1.37	21.4	1.33	15.12	280	1.6	20.9	1.28	14.35	257	1.43	23.6	1.47
FD019	38.93	21.29	32.16	3	169.96	24.86	19.91	41.63	2.85	171.48	32.29	22.82	33.69	2.93	186.4	57.29	25.96	67.3	5.45	158.78	17.09	286	1.07	18.6	1.14	16.78	279	1.16	19	1.16	16.09	278	1.12	19.6	1.2	15.72	294	1.19	20.5	1.28
FD020	53.87	24.77	107.6	10.06	212.32	37.97	21.42	75.12	4.18	218.76	49.69	24.43	109.09	7.31	205.52	25.93	22.26	54.16	8.4	237.4	12.38	188	1.09	26.8	1.55	13.35	202	1.09	24.9	1.49	13.06	204	1.25	25.4	1.52	13.06	216	1.4	27	1.63
FD021	70.62	25.12	74.23	8.18	184.59	57.53	25.28	53.67	7.48	148.21	52.41	22.85	64.9	5.14	159.87	58.27	23.28	58.66	7.64	201.44	14.88	288	1.27	20	1.24	16.33	252	1.41	22.6	1.41	15.93	243	1.3	21.4	1.29	16.82	309	1.28	17.2	1.07
FD022	57.43	24.22	66.95	7.22	160.97	24.66	21.23	32.84	2.44	165.85	25.17	22.26	47.06	3.6	156.69	50.02	23.78	102.28	5.09	178.66	12.78	221	1.21	26.2	1.6	13.16	215	1.36	25	1.5	15.02	235	1.4	23.3	1.42	12.29	210	1.09	26	1.54
FD023	25.96	20.17	30.75	4.27	179.22	24.31	20.45	28.42	2.78	163.57	31.03	20.67	59.31	2.64	325.87	30.27	22.43	132.88	5.15	286.31	13.25	247	1.22	24.9	1.55	13.24	238	1.24	24.5	1.51	12.76	263	1.58	24.5	1.52	12.46	251	1.49	25.3	1.58
FD024	21.96	21.38	47.3	3.97	201.04	31.24	25.31	18.71	3.44	139.51	30.59	24.14	102.89	5.9	147.19	28.19	22.43	34.43	5.68	194.46	13.24	233	1.23	24.7	1.51	13.93	239	1.27	22.6	1.36	14.02	228	1.41	24.5	1.49	12.96	207	1.09	27.2	1.67
FD025	28.21	90.19	128.88	1.75	176.62	22.98	21.98	91.87	2.26	232.35	22.07	23.29	91.16	1.99	226.18	20.2	20.78	77.84	1.05	330.48	15.94	289	1.23	19.8	1.23	16.03	278	1.22	20.6	1.28	15.73	268	1.23	20.7	1.27	15.44	274	1.18	20	1.25
FD026	21.06	18.84	53.48	2.65	233.99	23.47	17.97	19.29	1.9	167.52	23.85	18.61	21.1	2.26	168.7	22.91	21.53	37.25	2.46	234.76	14.32	271	1.25	21.6	1.34	14.81	262	1.39	21.4	1.33	14.62	249	1.22	22.4	1.37	13.83	257	1.24	22.6	1.39
FD027	24.32	22.8	49.24	9.35	207.77	25.63	21.06	64.45	4.21	220.73	39.25	21.2	41.6	4.21	218.11	23.72	22.64	47.69	9.04	219.7	13.74	244	1.59	23.3	1.42	13.73	221	1.23	23.1	1.38	12.56	225	1.29	24.7	1.51	12.86	246	1.45	23.6	1.46
FD028	58.27	24.31	81.75	7.69	209.88	28.65	21.5	60.26	3.51	215.93	50.44	25.5	32.89	4.26	125.79	47.57	25.86	81.88	7.73	202.16	14.71	254	1.2	21.7	1.32	15.66	254	1.28	21.3	1.31	15.56	258	1.31	22.2	1.39	14.41	265	1.2	21.6	1.34
FD029	23.32	21	41.99	4.05	300.34	25.07	23.64	21.04	4.13	52.12	23.9	22.87	156.05	3.71	188.95	23.28	21.21	39.35	4.57	239.88	16.71	295	1.13	19.4	1.2	15.52	271	1.47	20.4	1.24	15.61	262	1.09	20.4	1.23	17.39	309	0.95	17	1.04
FD030	27.23	21.21	39.56	4.43	195.45	27.7	22.94	50.49	4.35	142.17	26.01	21.95	34.91	4.73	176.17	27.33	21.52	33.33	5.22	182.45	16.19	309	1.47	20.4	1.29	15.49	294	1.41	21.8	1.38	15.59	270	1.42	22.9	1.42	16.47	307	1.62	19.9	1.26
FD031	22.83	19.74	51.45	5.37	222.52	22.81	19.83	85.54	5.54	218.98	23.49	18.4	32.68	4.22	173.96	22.66	19.12	53.22	5.7	205.41	14.71	262	1.35	21.6	1.34	16.28	296	1.74	19.2	1.19	16.37	287	1.61	19.9	1.23	15.97	281	1.46	19.9	1.24
FD032	27.34	22	115.03	4.05	437.73	29.17	22.81	43.61	3.54	407.83	21.08	18.33	7.99	1.77	30.58	25.93	21.26	57.57	6.18	260.24	15.09	279	1.16	20.4	1.25	15.78	262	1.4	21.2	1.3	15.01	226	1.08	23	1.38	16.07	273	1.2	18.9	1.15

## Sheet: 2a medicion
	Tensomiografia																				Myoton
	Izquierdo										Derecho										Izquierdo										Derecho
	Gastroc lat					Gastroc medial					Gastroc medial					Gastroc lateral					Gastroc lat					Gastroc medial					Gastroc medial					Gastroc lateral
ID sujeto	Tc [ms]	Td [ms]	Tr [ms]	Dm [mm]	Ts [ms]	Tc [ms]	Td [ms]	Tr [ms]	Dm [mm]	Ts [ms]	Tc [ms]	Td [ms]	Tr [ms]	Dm [mm]	Ts [ms]	Tc [ms]	Td [ms]	Tr [ms]	Dm [mm]	Ts [ms]	Frequency	Stiffness	Decrement	Relaxation	Creep	Frequency	Stiffness	Decrement	Relaxation	Creep	Frequency	Stiffness	Decrement	Relaxation	Creep	Frequency	Stiffness	Decrement	Relaxation	Creep
FD001	19.89	20.02	31.23	3.08	238.26	20.24	21.52	45.74	2.01	212.85	21.18	20.27	89.32	1.99	201.19	18.55	20.75	20.46	1.77	241.67	17.08	337	1.24	16.3	1.01	17.78	296	1.23	18	1.11	18.24	303	1.23	17	1.03	17.37	315	1.06	16.9	1.04
FD002	19.67	19.47	62.01	3.69	403.73	20.1	19.91	66.97	1.9	467.38	22.16	21.31	20.89	2.95	350.58	19.52	19.09	16.5	3.04	305.4	13.25	226	1.02	25.3	1.54	14.82	231	1.2	22	1.32	12.76	222	1.33	23.5	1.39	12.46	227	1.2	25.2	1.52
FD003	18.14	19.73	29.21	2.61	277.23	34.02	22.68	37.49	3.43	254.47	25.12	20.84	29.73	3.28	259.11	20.34	19.67	41.33	2.7	244.95	15.48	256	1.1	22.3	1.39	15.49	254	1.19	20.8	1.27	15.09	252	1.22	20.7	1.25	15.77	272	1.2	22	1.38
FD004	20.52	19.87	47.01	4.33	231.28	24.52	20.22	30.9	2.53	168.71	32.62	21.23	21.45	4.42	171.9	24.49	21.69	33.95	4.8	239.77	16.88	309	1.01	18.2	1.13	15.61	275	1.11	19.5	1.19	14.24	227	1.03	22.9	1.35	14.63	259	0.96	20.9	1.27
FD005	60.85	23.44	65.95	7.25	196.7	22.29	20.67	33.22	1.78	236.37	28.51	20.83	94.42	3.18	246.8	48.28	24.5	87.35	9.35	192.98	16.67	294	1.24	19.4	1.2	17.36	286	1.35	18.1	1.11	18.32	314	1.35	17.5	1.08	18.03	309	1.27	19.5	1.23
FD006	22.39	22.71	65.36	5.79	264.84	23.75	23.8	24.5	2.36	246.29	65.16	21.25	161.01	2.8	242.08	26.32	22.13	76.81	6.53	278.98	14.37	238	0.98	22.7	1.4	14.18	237	1.06	21.5	1.3	14.17	234	1.09	21.4	1.28	13.98	229	0.96	22.4	1.37
FD007	91.64	26.22	59.47	4.81	196.51	22.16	24.26	47.6	3.96	185.37	25.53	22.4	47.57	4.2	184.48	70.23	24.35	76.94	7.66	196.51	13.69	230	1.04	23.3	1.41	14.67	234	1.29	21.7	1.33	13.97	239	1.25	21	1.24	13.87	236	1.03	22.2	1.33
FD008	58.05	24.27	63.68	7.51	213.91	25.1	29.95	37.46	3.09	144.26	29.53	24.55	55.64	5.61	263.47	24.83	22.35	76.47	3.9	321.38	13.96	257	1.39	23.4	1.44	14.05	248	1.35	23.3	1.43	14.93	259	1.45	21.5	1.3	14.35	270	1.29	22.3	1.39
FD009	51.34	25.28	113.2	6.48	287.22	27.11	22.25	85.1	3.32	222.64	26.61	21.37	77.64	2.55	250.98	51.62	23.67	54.88	3.59	236.39	12.11	193	0.98	25.9	1.48	12.51	223	1.32	24.7	1.48	12.7	207	1.13	25.3	1.5	11.32	179	0.9	28.8	1.69
FD010	27.74	22.5	56.73	5.76	203.49	23.5	32.12	39.46	4.82	185.1	29.11	22.22	61.23	5.72	226.99	27.15	22.96	47.89	5.75	204.86	14.53	237	1.22	21.8	1.3	14.24	216	1.24	23	1.35	14.32	225	1.34	23.2	1.37	14.61	227	1.17	22.9	1.36
FD011	58.83	27.02	96.98	10.66	195.41	30.61	22.35	91.12	4.56	234.1	29.81	22.55	40.98	4.86	208.7	54.8	25.68	91.98	12.09	197.67	13.84	241	1.24	23.3	1.41	14.32	232	1.24	23.4	1.44	12.86	227	1.37	25.2	1.54	13.63	238	1.31	23.7	1.47
FD012	27.4786	22.9973	65.1665	5.2987	255.783	23.8289	29.6783	189.795	6.10384	222.796	25.7708	23.5487	77.1445	4.17137	226.351	26.5308	24.1479	85.7271	6.65163	244.079	15.49	291	1.63	19.6	1.22	13.94	250	1.55	22.1	1.36	15.68	249	1.34	21.7	1.31	16.37	291	1.54	19.6	1.23
FD013	19.29	18.77	56.28	4.07	264.97	59.05	22.07	24.89	2.68	135.28	52.02	23.92	87.24	4.83	149.05	22.05	20.37	38.1	5.25	209.44	15.92	285	1.1	18.8	1.15	14.95	267	1.09	20.2	1.25	16.71	266	1.1	20.1	1.22	17.38	294	1.14	18.4	1.13
FD014	71.56	25.18	70.8	2.53	255.89	38.88	20.74	36.7	3.71	201.39	18.42	27.06	31.94	5.31	241.68	32.46	24.43	112.23	4.74	313.41	12.88	240	1.45	25	1.54	14.64	227	1.44	25.3	1.56	13.07	259	1.64	22.3	1.38	13.27	250	1.51	23.2	1.44
FD015	71.38	26.98	76.52	6.71	188.05	27.06	21.64	165.19	3.07	214.81	31.85	25.78	57.63	4.08	220.92	65.95	28.26	60.41	7.09	160.87	14.18	246	1.4	22.6	1.38	14.47	243	1.67	22.8	1.4	13.98	223	1.66	24.4	1.5	14.28	252	1.36	22.6	1.4
FD016	74.22	24.89	84.29	6.76	213.33	22.75	20.24	48.38	2.4	249.44	23.86	21.75	34.34	1.95	237.24	29.21	21.84	71.67	4.32	284.68	12.99	220	1.17	24.7	1.47	13.87	235	1.25	22.6	1.35	13.77	245	1.39	21.2	1.28	13.08	241	1.12	23.7	1.43
FD017	21.36	19.45	46.96	2.56	216.37	23.43	20.6	44.04	2.22	254.54	25.22	19.8	34.57	2.54	213.38	22.02	19.72	62.18	2.99	227.14	16.31	279	0.99	20.7	1.28	16.02	268	1.41	21	1.29	16.89	282	1.32	19.5	1.19	17.38	296	1.12	19.2	1.2
FD018	77.24	25.84	57.83	8.12	218.18	66.46	22.38	48.63	4.12	236.69	27.47	19.81	58.63	3.63	239.01	67.87	23.03	49.72	6.2	213.59	13.85	275	1.7	23.2	1.46	15.8	287	1.47	21.4	1.34	14.63	271	1.69	21.2	1.31	14.13	256	1.58	23.4	1.45
FD019	32.09	21.7	42.34	3.14	181.29	25.85	20.27	46.08	2.23	176.64	30.7	23.85	51.53	3.33	179.23	61.79	26.2	75.76	6.35	176.92	14.33	260	1.22	20.9	1.28	14.93	267	1.27	20.6	1.25	15.22	274	1.21	21	1.3	15.5	253	1.31	20.6	1.24
FD020	63.79	26.03	109.12	9.9	214.03	22.09	19.32	54.8	2.88	277.83	67.37	26.16	122.41	8.06	220.35	50.69	24.17	72.03	11.15	212	12.28	195	0.91	26.7	1.56	13.64	209	1.1	24.5	1.47	12.77	200	1.11	25.4	1.51	12.18	206	1.2	26.3	1.56
FD021	54.69	24.45	50.03	8.45	179.38	55.95	26.24	52.71	4.96	168.21	67.41	24.31	48.51	6.16	187.57	55.13	22.2	39.49	5.62	174.02	15.15	295	1.24	19	1.2	13.49	233	1.22	22.7	1.38	14.56	240	1.26	20.8	1.23	16.7	302	1.13	17.7	1.08
FD022	44.14	23.4	42.79	4.85	210.61	28.72	22.36	40.16	3.66	211.68	30.3	24.45	45.7	5.05	189.49	40.72	24.17	126.47	4.32	204.2	12.98	216	1.29	26.5	1.59	13.77	228	1.65	25	1.51	14.94	228	1.58	23.6	1.41	12.59	211	1.18	26.4	1.57
FD023	70.71	24.28	80.24	8.94	192.69	24.57	20.38	78.65	3.29	232.24	24.88	20.67	26.39	2.59	267.01	54.22	23.46	68.57	6.09	204.91	13.35	239	1.14	24.5	1.49	13.74	247	1.34	23.3	1.43	13.43	240	1.35	23.1	1.41	13.05	236	1.2	24.3	1.48
FD024	25.71	22.58	42.24	3.91	204.88	35	23.62	31.05	4.76	152.22	30.44	23.68	47.54	5.99	167.92	49.64	25.16	60.15	6.79	178.72	13.04	230	1.29	25.1	1.54	13.52	239	1.48	23.8	1.46	14.1	224	1.57	24.9	1.52	12.94	218	1.19	27	1.64
FD025	14.28	16.52	138.97	0.29	631.98	25.29	25.48	216.62	2.53	249.87	24.86	23.35	41.39	2.29	274.96	19.92	20.04	41.77	1.16	398.33	14.74	263	1.18	22.1	1.35	14.94	262	1.47	22.9	1.4	14.06	240	1.49	24.4	1.49	14.35	250	1.29	22.9	1.39
FD026	68.08	22.78	81.75	5.64	182.56	24.83	18.54	23.11	1.96	199.47	28.03	19.57	31.59	2.44	187.48	27.1	22.22	38.91	4.09	236.67	13.64	256	1.25	23.2	1.43	14.23	255	1.44	23	1.43	14.51	252	1.42	22.9	1.41	14.33	264	1.3	21.9	1.35
FD027	29.76	24.81	41.62	9.87	214.45	23.61	18.78	31.34	2.18	255.99	24.41	19.7	36.62	2.45	260.58	26.62	22.69	42.68	7.69	231.39	13.72	235	1.62	24.4	1.52	12.84	206	1.11	25	1.5	12.35	212	1.21	25.1	1.52	13.03	236	1.29	22.2	1.36
FD028	72.02	27.05	92.54	8.98	220.42	61.91	25.85	109.26	6.11	209.5	62.74	26.39	32.62	3.36	128.25	53.2	27	74.75	7.4	211.94	14.31	249	1.13	22.3	1.38	14.41	240	1.3	22.1	1.34	15.57	247	1.29	21.6	1.32	14.69	274	1.2	20.8	1.3
FD029	77.51	25.25	75.7	8.99	186.79	27.58	22.13	46.56	3.86	273.62	27.71	23	55.39	3.62	243.49	61.66	26.23	65.54	8.17	200.76	16.29	286	1.07	19.9	1.23	14.55	237	1.38	21.6	1.29	15.22	253	1.17	20.8	1.24	17.05	295	1.03	18.8	1.16
FD030	30.45	23.05	58.02	5.92	202.24	28.38	22.31	59.22	3.93	201.56	27.5	21.67	46.86	4.53	196.43	29.5	21.35	34.11	4.73	194.29	16.37	305	1.5	20.4	1.29	15.78	275	1.41	21.1	1.31	16.38	272	1.36	21	1.29	17.05	292	1.39	19.6	1.23
FD031	27.12	20	36.85	5.36	231.55	25.21	24.45	51.2	4.61	227.46	26.99	18.7	67.87	3.88	218.22	26.54	20.22	61.64	6.74	222.02	14.51	253	1.37	22.3	1.38	15.39	270	1.63	20.5	1.25	16.66	278	1.57	20	1.25	15.49	277	1.51	20	1.25
FD032	73.67	23.95	36.77	3.36	151.36	27.59	22.05	297.21	4.36	385.49	19.81	19.07	31.73	1.78	53.9	51.51	23.79	78.08	7.22	206.82	14.32	258	1.12	22.2	1.37	15.3	247	1.42	21.9	1.3	15.09	243	1.47	22.3	1.36	14.91	259	1.33	22	1.36

## Sheet: 3a medicion
	Tensomiografia																				Myoton
	Izquierdo										Derecho										Izquierdo										Derecho
	Gastroc lat					Gastroc medial					Gastroc medial					Gastroc lateral					Gastroc lat					Gastroc medial					Gastroc medial					Gastroc lateral
ID sujeto	Tc [ms]	Td [ms]	Tr [ms]	Dm [mm]	Ts [ms]	Tc [ms]	Td [ms]	Tr [ms]	Dm [mm]	Ts [ms]	Tc [ms]	Td [ms]	Tr [ms]	Dm [mm]	Ts [ms]	Tc [ms]	Td [ms]	Tr [ms]	Dm [mm]	Ts [ms]	Frequency	Stiffness	Decrement	Relaxation	Creep	Frequency	Stiffness	Decrement	Relaxation	Creep	Frequency	Stiffness	Decrement	Relaxation	Creep	Frequency	Stiffness	Decrement	Relaxation	Creep
FD001	21.49	20.48	47.67	3.04	243.35	19.72	21.25	35.49	1.76	222.96	19.86	19.79	25.02	1.91	219.65	16.7	20.06	27.69	1.43	269.18	16.5	329	1.19	16.6	1.03	17.98	300	1.16	17.8	1.09	18.95	318	1.28	16.2	1	17.68	332	1.05	16.4	1.02
FD002	17.01	27.98	15.34	2.05	427.77	16.57	19.17	12.35	1.56	363.7	21.24	20.54	15.59	4.11	378.33	21	18.37	17.33	3.68	177.99	13.25	229	1.02	23.9	1.45	14.14	236	1.16	22	1.33	12.76	229	1.37	23.5	1.42	12.86	233	1.19	24.2	1.47
FD003	18.02	18.9	27.18	2.28	286.76	31.71	21.9	34.29	2.82	259.29	26.33	21.44	72.26	3.36	260.53	20.45	19.84	47.35	2.88	257.06	15.39	249	1.05	21.8	1.33	15.48	258	1.13	20.5	1.25	15.19	248	1.13	20.1	1.2	15.48	266	1.34	22.1	1.38
FD004	20.29	19.97	28.58	3.83	249.32	23.98	19.93	96.47	2.9	240.04	28.77	21.14	48.12	4.42	207.52	20.44	21.28	30.31	3.29	250.2	16.39	296	1.16	19	1.17	15.32	264	1.08	20.1	1.22	14.53	236	0.98	21.5	1.27	15.51	263	1.07	19.6	1.18
FD005	49.06	23.03	51.36	7.04	223.71	22.72	18.98	49.98	1.99	235.8	24.91	19.55	52.19	2.66	209.45	50.9	24.2	61.88	8.27	201.67	16.88	295	1.19	19.5	1.21	17.57	288	1.44	19.4	1.2	18.14	310	1.39	17.5	1.09	17.07	305	1.56	20.3	1.28
FD006	26.35	25.01	105.32	5.01	290.69	22.24	24.36	51.97	2.77	283.47	24.23	20.55	83.53	2.24	293.59	21.77	27.06	63.6	5.29	285.47	14.36	239	0.98	22.5	1.34	13.58	222	1.22	22.1	1.33	13.78	233	1.25	21.4	1.27	14.16	232	0.95	22.1	1.32
FD007	47.43	24.21	41.69	3.99	232.65	25.32	22.56	46.21	4.52	196.23	26.6	23.52	37.32	3.75	185.35	58.67	24.44	54	6.81	208.32	14.56	246	1.03	21.7	1.32	15.84	250	1.4	19.6	1.16	14.86	245	1.37	21	1.25	13.88	240	1.11	22.4	1.36
FD008	51.61	23.98	64.88	6.33	238.72	27.96	22.73	59.42	4.72	235.3	37.41	25.19	128.01	5.34	228.01	57.32	25.81	66.7	6.14	233.63	14.15	243	1.19	23.1	1.42	14.64	256	1.38	22.1	1.36	14.73	253	1.43	22.1	1.34	14.44	269	1.32	22	1.36
FD009	46.9	24.76	126.09	6.82	312.63	28.34	22.88	100.52	4.4	241.7	26.46	21.54	73.55	3.74	242.43	48.03	23.93	74.72	4.34	253.99	11.9	186	1.04	26.5	1.51	12.5	216	1.23	24.5	1.46	12.39	204	1.18	25.6	1.54	11.61	183	0.96	27.3	1.57
FD010	27.74	22.5	56.73	5.76	203.49	23.5	32.12	39.46	4.82	185.1	29.11	22.22	61.23	5.72	226.99	27.15	22.96	47.89	5.75	204.86	13.84	225	1.23	22.7	1.36	14.14	219	1.31	22.4	1.31	14.51	226	1.32	23	1.4	15.01	229	1.19	22.3	1.33
FD011	52.73	25.7	111.26	9.44	218.77	23.75	21.94	51.11	4	240.45	23.47	33.56	49.75	3.12	224.2	56.97	24.18	91.17	10.48	204.94	13.84	240	1.26	23.6	1.44	14.43	232	1.29	22.9	1.38	12.76	229	1.41	25.4	1.56	13.45	241	1.3	24.1	1.49
FD012	28.9	22.6	58.75	5.51	275.91	24.59	25.79	208.05	6.7	240.18	26.64	22.65	76.35	4.08	279.22	28.27	23.82	74.36	6.59	260.8	15.68	268	1.58	20.8	1.29	14.72	235	1.53	22.3	1.35	16.38	258	1.34	20.9	1.27	16.77	287	1.55	19.3	1.21
FD013	19.29	19.46	35.35	3.74	244.76	24.28	20.84	35.72	2.58	236.84	67.65	36.76	97.01	4.26	158.31	19.85	19.68	50.09	4.77	239.85	16.22	288	1	17.9	1.09	15.04	267	1.12	19.4	1.15	16.61	278	1.08	18.7	1.12	15.63	286	1.08	18.7	1.15
FD014	62.44	23.9	70.8	3.88	235.88	24.26	23.35	36.7	3.52	232.34	21.52	21.48	31.94	2.93	243.56	24.72	21.9	117.99	4.74	362.8	13.56	231	1.36	24.8	1.52	15.03	231	1.52	23.8	1.45	13.56	256	1.53	21.4	1.31	13.65	244	1.32	23.5	1.46
FD015	75.73	27.9	72.81	6.76	169.77	28.34	21.31	58.95	2.98	245.3	31.47	24.67	54.45	4.03	253.45	63.04	26.09	103.81	5.56	216.93	14.96	251	1.26	22.5	1.39	15.35	249	1.45	21.1	1.27	14.65	239	1.59	22.9	1.37	14.46	247	1.34	22.9	1.37
FD016	72.14	27.49	62.97	5.47	230.53	24.94	21.99	74.73	2.72	273.67	25.48	21.46	59.33	2.45	262.01	63.66	25.09	88.82	7.12	244.34	13.48	226	1.15	23.9	1.43	13.48	230	1.32	22.9	1.37	15.23	264	1.37	18.9	1.12	12.89	239	1.3	24.4	1.49
FD017	20.03	18.58	55.54	2.2	256.42	21.17	19.94	26.49	1.74	255.61	24.87	18.93	48.68	2.49	230.08	23.16	19.28	35.91	2.95	245.18	16.11	276	1.06	20.8	1.29	16.39	268	1.46	20.6	1.27	15.81	286	1.3	18.5	1.12	18.45	307	0.99	17.3	1.06
FD018	77.21	25.15	52.44	6.81	217.92	24.79	20.09	41.65	2.62	295.78	29.47	19.52	86.98	2.98	285.37	75.52	24.59	78.09	7.96	212.66	13.84	266	1.69	23.7	1.48	15.61	270	1.33	21.7	1.34	15.49	271	1.51	20.9	1.29	13.93	255	1.65	23.5	1.47
FD019	74.81	24.32	64.29	3.1	181.71	26.06	20.47	68.35	2.55	191.99	36	22.89	58.98	3.24	220.12	56.87	26.53	81.38	8.22	176.36	16.19	273	1.34	19.5	1.19	15.71	258	1.2	20.2	1.22	14.92	251	1.11	21.9	1.34	15.11	282	1.26	20.9	1.31
FD020	57.46	26.07	112.97	8.49	234.07	38.39	21.89	120.79	3.92	233.22	56.57	25.1	133.43	7.4	219.54	50.95	24.72	65.68	10.46	225.46	12.47	201	1	26.5	1.58	13.74	207	1.04	24	1.42	12.56	196	1.07	24.7	1.46	13.05	210	1.04	25.5	1.53
FD021	54.65	24.9	56.32	7.85	185.99	30.23	22.62	44.8	3.68	207.06	42.68	23.87	38.78	4.85	206.36	53.46	22.02	50.63	5.62	190.27	14.94	279	1.15	19.6	1.2	14.17	250	1.27	20.9	1.25	13.87	237	1.22	21.5	1.28	16.21	297	1.16	17.5	1.06
FD022	55.53	24.89	110.9	5.57	206.52	24.04	20.38	40.51	2.61	229.32	26.27	21.7	38.52	3.68	215.29	56.37	24.81	118.17	5.22	197.02	12.96	216	1.19	26.2	1.58	13.26	235	1.48	23.6	1.45	12.87	245	1.56	22.3	1.35	11.99	212	1.16	26.7	1.62
FD023	74.81	24.37	80.56	8.14	190.18	24.06	20.39	76.52	3.13	230.4	79.68	24.52	130.15	5.25	264.9	57.16	24.17	65.01	7.59	187.36	13.55	246	1.27	24	1.47	13.44	238	1.33	23.8	1.46	13.84	257	1.39	23	1.44	13.54	258	1.26	23.4	1.46
FD024	60.44	25.48	65.22	6.88	184.4	37.24	23.44	42.84	5.67	156.16	32.4	23.77	76.15	5.96	194.63	48.34	25.13	58.26	7.97	180.12	12.43	216	1.22	26.8	1.62	13.02	219	1.38	25.3	1.53	13.69	218	1.39	24.6	1.46	13.3	215	1.26	25.5	1.52
FD025	77	30.43	83.47	4.64	276.27	29.46	26.52	227.06	2.75	266.4	26.65	25.2	39.07	2.63	267.36	85.11	27.86	132.11	5.13	226.16	13.65	248	1.25	23.8	1.44	13.37	246	1.63	25.1	1.55	13.76	221	1.39	24.4	1.47	13.65	238	1.25	23.9	1.46
FD026	64.97	23.64	215.2	5.72	327.71	25.32	18.46	47.96	1.83	267.41	27.31	18.9	36.38	1.95	203	25.07	22.02	41.64	3.5	235.15	13.94	257	1.26	23.4	1.44	14.23	246	1.52	23.4	1.44	14.52	247	1.33	22.9	1.41	14.02	254	1.33	22.5	1.38
FD027	29.36	24.95	82.24	10.2	280.99	31.85	24.35	49.85	2.98	273.35	34.42	23.56	38.69	3.73	232.01	25.74	22.31	61.36	7.95	268.36	14.67	238	1.58	23.9	1.45	13.13	217	1.24	24.1	1.42	12.63	216	1.26	24	1.42	12.62	239	1.35	22.9	1.4
FD028	54.82	26.99	72.62	8.47	253.67	52.16	26.4	129.24	5.5	215.57	56.42	27.82	141.86	5.67	225.65	51.6	26.65	53.38	7.75	223.68	14.68	259	1.18	21.5	1.31	15.27	248	1.33	21.3	1.31	15.45	245	1.29	21.5	1.28	14.28	265	1.26	22.2	1.37
FD029	22.7	21.66	33.86	3.39	295.2	25.38	24.93	17.41	3.14	48.52	25.56	22.79	48.82	2.87	263.03	87.09	27.98	83.93	6.99	230.29	16.19	279	1.04	20.2	1.24	15.02	245	1.42	21.5	1.29	15.02	247	1.2	22	1.34	16.18	269	1.08	19.6	1.2
FD030	27.7	22.59	52.72	5.02	215.58	28.98	21.27	63.5	4.09	214.43	29.37	22.75	51.59	5.3	196.81	58.71	24.07	58.73	7.91	173.78	16.75	306	1.44	19.5	1.23	16.08	287	1.49	20.5	1.27	15.59	266	1.5	22.5	1.4	16.57	287	1.48	20.4	1.28
FD031	26.98	20.59	52.92	5.41	254.56	26.03	20.89	40.47	4.59	254.25	25.28	18.94	32	2.73	161.84	25.49	20.44	44.3	6.68	239.22	15	261	1.28	21.7	1.36	16.06	270	1.39	20.3	1.25	16.26	273	1.57	20.5	1.28	15.38	266	1.46	20.3	1.27
FD032	57.99	29.41	48.79	7.3	123.98	28.11	21.63	98.56	3.62	218.47	24.24	20.54	23.75	2.83	111.15	53	23.93	82.18	8.41	182.82	15.49	279	1.13	19.1	1.16	15.4	250	1.4	22.1	1.34	15.1	224	1.13	22.2	1.31	16.66	273	1.04	18.5	1.12
